# Supplementary material for: Comparison of Structural and Short Variants Detected by Linked-Read and Whole-Exome Sequencing in Multiple Myeloma
Source: Cancers (Basel). 2021 Mar 10;13(6):1212. doi: 10.3390/cancers13061212 (PMC7999337; doi:10.3390/cancers13061212)
Supplement: Supplementary file 1 [file cancers-13-01212-s001.zip]

Archive with 5 entries (4 files):
- Supplementary_Figures_Tables/
- Supplementary_Figures_Tables/Kumar_et_al_Supplementary_Figures.pdf
- __MACOSX/Supplementary_Figures_Tables/._Kumar_et_al_Supplementary_Figures.pdf
- Supplementary_Figures_Tables/Kumar_et_al_Supplementary_Tables.xlsx
- __MACOSX/Supplementary_Figures_Tables/._Kumar_et_al_Supplementary_Tables.xlsx
